# Supplementary material for: Insights into the Pathogenesis and Development of Recombinant Japanese Encephalitis Virus Genotype 3 as a Vaccine
Source: Vaccines (Basel). 2024 May 30;12(6):597. doi: 10.3390/vaccines12060597 (PMC11209496; doi:10.3390/vaccines12060597)
Supplement: Supplementary file 1 [file vaccines-12-00597-s001.zip]

Archive with 1 entries (1 files):
- vaccines-2996120-supplementary.pdf
